# Supplementary material for: Mycotoxins in Wheat Flours Marketed in Shanghai, China: Occurrence and Dietary Risk Assessment
Source: Toxins (Basel). 2022 Oct 31;14(11):748. doi: 10.3390/toxins14110748 (PMC9698038; doi:10.3390/toxins14110748)
Supplement: Supplementary file 1 [file toxins-14-00748-s001.zip]

Archive with 1 entries (1 files):
- toxins-1942709-supplementary.pdf
